# Supplementary material for: Optimization of YF17D-Vectored Zika Vaccine Production by Employing Small-Molecule Viral Sensitizers to Enhance Yields
Source: Vaccines (Basel). 2025 Jul 16;13(7):757. doi: 10.3390/vaccines13070757 (PMC12299442; doi:10.3390/vaccines13070757)
Supplement: Supplementary file 1 [file vaccines-13-00757-s001.zip]

Archive with 1 entries (1 files):
- vaccines-3707410-supplementary.pdf
